# Supplementary material for: Influence of relay intercropping of barley with chickpea on biochemical characteristics and yield under water stress
Source: PLoS One. 2023 Jun 8;18(6):e0273272. doi: 10.1371/journal.pone.0273272 (PMC10249810; doi:10.1371/journal.pone.0273272)
Supplement: S1 File — (XLSX) [file pone.0273272.s001.xlsx]

## Sheet: WUE
	WUE 2017
			2017
	Normal irrigation	b1	1.69
		b2	1.45
		c1	1.09
		c2	0.96
		b1c1	2.57
		b1c2	3.13
		b2c1	1.99
		b2c2	2.28
	Water stress	b1	1.69
		b2	1.46
		c1	1.58
		c2	0.96
		b1c1	2.37
		b1c2	3.29
		b2c1	2.66
		b2c2	2.58
	WUE2018
			2018
	Normal irrigation	b1	1.57164
		b2	1.38345
		c1	1.04411
		c2	0.920111
		b1c1	2.46108
		b1c2	2.86547
		b2c1	1.85287
		b2c2	2.1045
	Water stress	b1	1.52047
		b2	1.34963
		c1	1.49416
		c2	0.915617
		b1c1	2.08892
		b1c2	3.08819
		b2c1	2.50432
		b2c2	2.30497

## Sheet: Pigment content
										Barley
							Total chl.		CAR		Chl. b		Chl. a	Cropping system
							(mg/g FW)		(mg/g FW)		(mg/g FW)		(mg/g FW)
						2018	2017	2018	2017	2018	2017	2018	2017		Irrigation regime
						1.72±0.009Ec	1.83±0.011DEcd	0.33±0.005BCc	0.31±0.004BCbc	0.36±0.006BCabc	0.38±0.007BCbc	1.36±0.012Db	1.45±0.016CDb	b1	Normal irrigation
						1.93±0.010Cb	2.12±0.017BCb	0.31±0.007BCc	0.28±0.003BCbc	0.30±0.004Cc	0.33±0.009BCbc	1.63±0.007BCa	1.79±0.022ABa	b2
						2.15±0.010Ba	2.41±0.011Aa	0.37±0.006Bb	0.38±0.005Bb	0.39±0.007BCab	0.41±0.010ABab	1.76±0.009ABa	1.99±0.019Aa	b1c1
						1.75±0.007EFc	1.92±0.009Cc	0.54±0.005Aa	0.63±0.003Aa	0.41±0.004ABa	0.49±0.007Aa	1.34±0.014Db	1.43±0.014CDb	b1c2
						1.56±0.005GHd	1.68±0.008EFd	0.36±0.004Bc	0.25±0.002Cc	0.33±0.007Bab	0.37±0.008Bbc	1.23±0.018Db	1.31±0.009Db	b2c1
						1.51±0.008Hd	1.56±0.006GHe	0.38±0.009Bc	0.23±0.004Cc	0.30±0.005Cc	0.29±0.004Cc	1.19±0.007Db	1.27±0.008Db	b2c2
						0.99±0.007Ec	1.24±0.005Cb	0.23±0.007Dd	0.29±0.007BCDc	0.21±0.007ABCa	0.19±0.009BCabc	0.79±0.008DEbc	1.05±0.007BCbc	b1	Water stress
						1.25±0.006BCa	1.46±0.006Aa	0.27±0.005CDcd	0.33±0.004ABCb	0.22±0.009ABCa	0.17±0.005CDbcd	1.03±0.005BCDa	1.29±0.019Aa	b2
						1.11±0.004Dbc	1.23±0.006Cb	0.24±0.009Dd	0.28±0.001CDc	0.25±0.008ABa	0.23±0.008ABCab	0.86±0.006CDEbc	1.00±0.007BCcd	b1c1
						1.34±0.003Ba	1.44±0.008Aa	0.37±0.007ABa	0.39±0.005Aab	0.27±0.006Aa	0.26±0.007Aa	1.07±0.007ABa	1.18±0.003ABb	b1c2
						0.66±0.005GHd	0.85±0.004Fc	0.31±0.008BCDbc	0.36±0.006ABCab	0.10±0.002DEb	0.11±0.009DEcd	0.56±0.011FGd	0.74±0.003EFd	b2c1
						0.73±0.004Gd	0.57±0.006Hd	0.36±0.008ABa	0.41±0.008Aa	0.07±0.008Eb	0.09±0.004Ed	0.66±0.007EFGcd	0.48k±0.008Ge	b2c2
									Chickpea
						Total chl.		CAR		Chl. b			Chl. a	Cropping system
						(mg/g FW)		(mg/g FW)		(mg/g FW)			(mg/g FW)
					2018	2017	2018	2017	2018	2017		2018	2017		Irrigation regime
					1.40±0.008Cb	1.58±0.005BCb	0.22±0.004Bab	0.23±0.003ABa	0.29±0.002B-Eabc	0.33±0.007Bbc	1.11±0.005DEbc		1.25±0.007BCc	c1	Normal Irrigation
					1.37±0.005Db	1.54±0.007BCb	0.20±0.002BCb	0.16±0.008Dbc	0.28±0.008CDEbc	0.27±0.006DEc	1.09±0.008Ec		1.27±0.009BCc	c2
					1.04±0.007Fc	1.20±0.006Ec	0.17±0.006CDbc	0.18±0.006CDab	0.32±0.004BCab	0.41±0.003Aa	0.72±0.005FGd		0.79±0.006Fd	b1c1
					1.54±0.003BCa	1.68±0.008Bb	0.19±0.004CDb	0.22±0.008Ba	0.30±0.007BCDab	0.33±0.002Bb	1.24±0.004Ca		1.35±0.005Bbc	b1c2
					0.88±0.004Gd	1.08±0.007EFc	0.11±0.005Ec	0.09±0.001Ec	0.25±0.009Ec	0.30±0.003BCc	0.63±0.007Gd		0.78±0.008Fd	b2c1
					1.55±0.007BCa	1.87±0.009Aa	0.26±0.005Aa	0.23±0.003Aa	0.33±0.007Ba	0.39±0.005Aab	1.22±0.009CDab		1.48±0.004Aa	b2c2
					0.84±0.002EFcd	1.09±0.009Cc	0.18±0.007Cab	0.22±0.002ABCbc	0.21±0.006DEbc	0.29±0.009ABa	0.63±0.007Ecd		0.80±0.008CDcd	c1	Water stress
					0.97±0.004CDb	1.32±0.004Bb	0.21±0.006ABCa	0.26±0.004Aa	0.19±0.005EFcd	0.30±0.007ABa	0.78±0.008Db		0.92±0.006Bbc	c2
					0.73±0.008FGde	0.79±0.007Fe	0.09±0.002Dc	0.11±0.001Dd	0.23±0.004Dabc	0.27±0.008BCab	0.50±0.004Fde		0.52±0.004Fe	b1c1
					0.92±0.009DEbc	0.93±0.003DEd	0.17±0.005Cb	0.19±0.002BCc	0.24±0.002CDab	0.21±0.006DEbc	0.68±0.006Ebc		0.72±0.007DEd	b1c2
					0.61±0.008Ge	0.72±0.008FGe	0.08±0.004Dc	0.11±0.003Dd	0.15±0.008Gd	0.17±0.004FGc	0.46±0.003Fe		0.53±0.004Fe	b2c1
					1.28±0.006Ba	1.46±0.006Aa	0.21±0.002Aa	0.24±0.002ABab	0.27±0.004Ba	0.31±0.007Aa	1.01±0.008Ba		1.15±0.009Aa	b2c2

## Sheet: Enzyme activity
													Barley
											POX			CAT	Cropping system
											(Unit/mg protein)			(Unit/mg protein)
											2018	2017	2018	2017		Irrigation regime
											4.81±0.019ABb	4.7±0.017ABcb	0.45±0.001Fc	0.40±0.002Fb	b1	Normal irrigation
											1.39±0.008Dd	1.30±0.009Dc	0.67±0.004DEc	0.64±0.003Eb	b2
											4.21±0.009Cc	4.11±0.014Cb	1.56±0.008Cb	1.48±0.009Ca	b1c1
											4.73±0.015ABb	4.73±0.017ABa	0.65±0.009Ec	0.44±0.004Fb	b1c2
											4.91±0.018Aab	4.02±0.015Cb	2.36±0.008Aa	2.24±0.007Ba	b2c1
											5.12±0.019Aa	4.33±0.014BCb	0.61±0.007Ec	0.51±0.002EFb	b2c2
											6.53±0.018EFd	5.27±0.011Gd	0.93±0.009Dd	0.85±0.007Dc	b1	Water stress
											10.11±0.014Bb	9.88±0.018Bb	1.56±0.006BCc	1.48±0.0008Cb	b2
											8.91±0.008BCbc	8.26±0.019CDc	1.82±0.008Bbc	1.70±0.009BCb	b1c1
											7.23±0.010DEcd	5.41±0.013FGd	1.77±0.007BCbc	1.67±0.007BCb	b1c2
											9.56±0.011Bb	9.45±0.017Bbc	2.43±0.011Aa	2.26±0.011Aa	b2c1
											13.21±0.021Aa	12.81±0.019Aa	2.15±0.011Aab	1.57±0.008BCb	b2c2
													Chickpea
											POX			CAT	Cropping system
											(Unit/mg protein)			(Unit/mg protein)
											2018	2017	2018	2017		Irrigation regime
											1.61±0.12Gd	1.89±0.009Fd	1.11±0.006Ba	1.34±0.011Aab	c1	Normal irrigation
											2.53±0.011Ec	3.33±0.015Bb	0.69±0.005Cb	0.74±0.009Cc	c2
											3.03±0.015CDab	3.43±0.019Bb	0.43±0.006Da	0.45±0.005Da	b1c1
											2.98±0.009Db	2.13±0.017Fc	1.21±0.008ABa	1.35±0.009Aab	b1c2
											3.26±0.012BCab	4.57±0.024Aa	0.75±0.005Cb	0.86±0.007Cc	b2c1
											3.43±0.018Ba	3.32±0.021Bb	1.11±0.004Ba	1.21±0.010ABb	b2c2
											6.28±0.012CDc	5.32±0.025DEcd	1.36±0.007Dc	1.48±0.008Dc	c1	Water stress
											6.37±0.009CDc	4.74±0.027Ed	0.85±0.008Ed	0.94±0.009Ed	c2
											6.27±0.013CDc	5.68±0.029CDEcd	1.23±0.009Dc	1.47±0.0015Dc	b1c1
											11.9±0.012Aa	11.43±0.029Aa	4.31±0.010Ba	5.22±0.019Aa	b1c2
											8.21±0.007Bb	6.91±0.021BCc	2.15±0.015Cb	2.47±0.016Cb	b2c1
											10.93±0.015Aa	9.47±0.017ABb	2.21±0.018Cb	2.23±0.018Cb	b2c2

## Sheet: LER & CR
														CR							LER				Cropping system	Irrigation regime
													Total		Chickpea			Barley		Total		Chickpea		Barley
												2018	2017	2018	2017		2018	2017	2018	2017	2018	2017	2018	2017
												2.21±0.004ABab	2.23c±0.008ABab	0.63±0.007ABab	0.62f±0.004ABab		1.58±0.005BCab	1.61±0.004ABCab	1.80±0.009BCab	1.76±0.006Cab	0.70±0.005ABab	0.67±0.003Bb	1.10±0.004ABa	1.09±0.008ABa	b1c1	Normal irrigation
												2.12±0.002BCb	2.14±0.004BCab	0.68±0.009ABab	0.69±0.005ABab		1.44±0.006Cab	1.45±0.007Cbc	1.97±0.008ABa	2.00±0.004Aa	0.81±0.004Aa	0.82±0.007Aa	1.16±0.003Aa	1.18±0.005Aa	b1c2
												2.01±0.006Cb	2.03±0.005Cb	0.84±0.003Aa	0.83±0.003Aa		1.17±0.004Db	1.20±0.008Dc	1.34±0.006Dc	1.30±0.009Db	0.62±0.007Bbc	0.59±0.006Bb	0.72±0.006Cc	0.71±0.006Cc	b2c1
												2.35±0.007Aa	2.33±0.003Aa	0.56±0.002Bb	0.57±0.007Bb		1.79±0.009Aa	1.76±0.005ABa	1.51±0.005CDbc	1.55±0.007Cab	0.54±0.004Bc	0.56±0.003Bb	0.97±0.008Bb	0.98±0.003Bb	b2c2
												2.03±0.004Bb	2.01±0.002Bb	1.02±0.004BCab	0.92±0.002BCab		1.01±0.006Cbc	1.09±0.007Cbc	1.72±0.008BCab	1.76±0.009Bab	0.86±0.008Ab	0.84±0.004Aa	0.86±0.004BCbc	0.92±0.009BCb	b1c1	Water stress
												2.05±0.008Bb	2.07±0.004Bab	0.80±0.008CDbc	0.77±0.005CDbc		1.25±0.005Bb	1.29±0.004Bab	2.08±0.006Aa	2.10±0.01Aa	0.93±0.006Aab	0.92±0.003Aa	1.15±0.008Aa	1.18±0.005Aa	b1c2
												2.12±0.006Bab	2.05±0.007Bab	1.42±0.002Aa	1.26±0.006Aa		0.71±0.004Dc	0.80±0.003Dc	1.69±0.007CDb	1.61±0.009CDab	0.99±0.002Aa	0.90±0.007Aa	0.70±0.006Cc	0.72±0.009Cc	b2c1
												2.40±0.003Aa	2.34±0.006Aa	0.54±0.003Dc	0.56±0.004Dc		1.86±0.006Aa	1.77±0.006Aa	1.52±0.006Db	1.51±0.008Db	0.53±0.005Bc	0.55±0.006Bb	0.99±0.004ABab	0.97±0.003ABb	b2c2

## Sheet: Total water applied
	TWA 2017
			2017
	Normal irrigation	b1	5127
		b2	5844
		c1	5334
		c2	5642
		b1c1	5100
		b1c2	4528
		b2c1	4332
		b2c2	4520
	Water stress	b1	3107
		b2	3542
		c1	3224
		c2	3375
		b1c1	3042
		b1c2	2742
		b2c1	2613
		b2c2	2693
	TWA2018
			2018
	Normal irrigation	b1	5346
		b2	5993
		c1	5463
		c2	5783
		b1c1	5216
		b1c2	4668
		b2c1	4513
		b2c2	4710
	Water stress	b1	3224
		b2	3601
		c1	3337
		c2	3413
		b1c1	3115
		b1c2	2812
		b2c1	2663
		b2c2	2856

## Sheet: RWC
	Barley
			2017
	Normal irrigation	b1	65.4
		b2	61.3
		b1c1	74.7
		b1c2	77.2
		b2c1	74.5
		b2c2	65.3
	Water stress	b1	44.9
		b2	38.2
		b1c1	54.3
		b1c2	56.2
		b2c1	57.1
		b2c2	33.1
			2018
	Normal irrigation	b1	60.3
		b2	53.6
		b1c1	70.3
		b1c2	73.9
		b2c1	71.2
		b2c2	54.4
	Water stress	b1	32.2
		b2	31.8
		b1c1	47.2
		b1c2	50.2
		b2c1	51.2
		b2c2	29.2
	Chickpea
			2017
	Normal irrigation	c1	55.1
		c2	50.2
		b1c1	61.2
		b1c2	66.3
		b2c1	69.4
		b2c2	51.2
	Water stress	c1	33.7
		c2	30.4
		b1c1	36.7
		b1c2	35.4
		b2c1	38.4
		b2c2	29.2
		2018
	c1	50.1
	c2	48.2
	b1c1	57.4
	b1c2	61.3
	b2c1	62.9
	b2c2	49.8
	c1	29.4
	c2	25.3
	b1c1	32.1
	b1c2	33.1
	b2c1	34.2
	b2c2	24.1

## Sheet: Grain yield
		Barley grain yield
					2017
			Normal irrigation	b1	3568.9
				b2	3235.3
				b1c1	3249.4
				b1c2	4215.7
				b2c1	2408.2
				b2c2	3344.7
			Water stress	b1	2436.5
				b2	2109.6
				b1c1	2251.2
				b1c2	2899.3
				b2c1	1655.4
				b2c2	2391.5
					2018
			Normal irrigation	b1	3243.5
				b2	3158.6
				b1c1	3198.4
				b1c2	3821.2
				b2c1	2141.8
				b2c2	3011.2
			Water stress	b1	2041.6
				b2	1701.5
				b1c1	1876.3
				b1c2	2765.3
				b2c1	1406.9
				b2c2	2001.6
			Chickpea grain yield
					2017
			Normal irrigation	c1	1929.87
				c2	2033.1
				b1c1	1044.3
				b1c2	1056.5
				b2c1	821.3
				b2c2	653.2
			Water stress	c1	870.3
				c2	601.93
				b1c1	598.3
				b1c2	758.13
				b2c1	881.2
				b2c2	315.67
					2018
			Normal irrigation	c1	1721.4
				c2	1981.2
				b1c1	956.2
				b1c2	942.3
				b2c1	795.2
				b2c2	550.9
			Water stress	c1	760.2
				c2	551.3
				b1c1	661.6
				b1c2	704.8
				b2c1	852.1
				b2c2	290.2

## Sheet: Biological yield
		BY barley
				2017
		Normal irrigation	b1	8666.2	86662
			b2	8460.5	84605
			b1c1	9403	94030
			b1c2	10266.3	102663
			b2c1	6116.8	61168
			b2c2	8333.3	83333
		Water stress	b1	5243.6	52436
			b2	5174.3	51743
			b1c1	4801	48010
			b1c2	6211.8	62118
			b2c1	3701.2	37012
			b2c2	5001.2	50012
		BY barley
				2018
		Normal irrigation	b1	8402
			b2	8291
			b1c1	9250
			b1c2	9751
			b2c1	6001
			b2c2	8021
		Water stress	b1	4902
			b2	4860
			b1c1	4203
			b1c2	5986
			b2c1	3501
			b2c2	4802
		BY chickpea
				2017
		Normal irrigation	c1	5466
			c2	5150
			b1c1	3683
			b1c2	4212
			b2c1	3223
			b2c2	2889
		Water stress	c1	3345
			c2	3214
			b1c1	2814
			b1c2	2943
			b2c1	3005
			b2c2	1753
		BY chickpea
				2018
		Normal irrigation	c1	5043
			c2	4982
			b1c1	3512
			b1c2	4012
			b2c1	3112
			b2c2	2784
		Water stress	c1	3038
			c2	2995
			b1c1	2615
			b1c2	2783
			b2c1	3015
			b2c2	1658

## Sheet: Harvest index
		HI
				2017
		Normal irrigation	b1	41.1818
			b2	38.2401
			b1c1	34.5571
			b1c2	41.0635
			b2c1	39.3703
			b2c2	40.1366
		Water stress	b1	46.4662
			b2	40.7707
			b1c1	46.8902
			b1c2	46.6741
			b2c1	44.726
			b2c2	47.8185
		HI
				2018
		Normal irrigation	b1	38.6039
			b2	38.0967
			b1c1	34.5773
			b1c2	39.1878
			b2c1	35.6907
			b2c2	37.5415
		Water stress	b1	41.6483
			b2	35.0103
			b1c1	44.6419
			b1c2	46.1961
			b2c1	40.1857
			b2c2	41.6826
		HI chickpea
				2017
		Normal irrigation	c1	35.3068
			c2	39.4777
			b1c1	28.3546
			b1c2	25.0831
			b2c1	25.4825
			b2c2	22.6099
		Water stress	c1	26.0179
			c2	18.7284
			b1c1	21.2615
			b1c2	25.7604
			b2c1	29.3245
			b2c2	18.0074
		HI chickpea
				2018
		Normal irrigation	c1	34.1344
			c2	39.7672
			b1c1	27.2267
			b1c2	23.487
			b2c1	25.5527
			b2c2	19.7881
		Water stress	c1	25.023
			c2	18.4073
			b1c1	25.3002
			b1c2	25.3252
			b2c1	28.262
			b2c2	17.503
